# Supplementary material for: Metaproteomic data of maize rhizosphere for deciphering functional diversity
Source: Data Brief. 2019 Sep 27;27:104574. doi: 10.1016/j.dib.2019.104574 (PMC6806416; doi:10.1016/j.dib.2019.104574)
Supplement: Multimedia component 1 [file mmc1.xlsx]

## Sheet: Sheet1
No of Proteins Belonging to the Genus	Genus Identified
2	OS=Acidiphilium
1	OS=Acidithiobacillus
3	OS=Acidovorax
5	OS=Acinetobacter
1	OS=Actinobacillus
2	OS=Aeromonas
3	OS=Agrobacterium
2	OS=Akkermansia
3	OS=Alcanivorax
1	OS=Aliivibrio
3	OS=Alkalilimnicola
2	OS=Alkaliphilus
1	OS=Amoebophilus
1	OS=Anabaena
3	OS=Anaeromyxobacter
2	OS=Anaplasma
1	OS=Anoxybacillus
5	OS=Aquifex
1	OS=Arcobacter
5	OS=Aromatoleum
2	OS=Arthrobacter
2	OS=Azoarcus
1	OS=Azobacteroides
3	OS=Azorhizobium
2	OS=Azotobacter
19	OS=Bacillus
5	OS=Bacteroides
5	OS=Bartonella
2	OS=Baumannia
2	OS=Bdellovibrio
2	OS=Beijerinckia
2	OS=Bifidobacterium
3	OS=Blochmannia
8	OS=Bordetella
6	OS=Borrelia
2	OS=Bradyrhizobium
2	OS=Brevibacillus
2	OS=Brucella
4	OS=Buchnera
4	OS=Burkholderia
1	OS=Caldanaerobacter
1	OS=Caldicellulosiruptor
5	OS=Campylobacter
1	OS=Carboxydothermus
1	OS=Carsonella
4	OS=Caulobacter
1	OS=Cellvibrio
2	OS=Chelativorans
4	OS=Chlamydia
1	OS=Chlamydophila
1	OS=Chlorobaculum
11	OS=Chlorobium
4	OS=Chloroflexus
3	OS=Chloroherpeton
2	OS=Chromobacterium
1	OS=Chromohalobacter
1	OS=Citrobacter
2	OS=Clavibacter
16	OS=Clostridium
1	OS=Colwellia
6	OS=Corynebacterium
2	OS=Coxiella
1	OS=Cronobacter
6	OS=Cupriavidus
2	OS=Dechloromonas
3	OS=Dehalococcoides
4	OS=Deinococcus
1	OS=Desulfatibacillum
1	OS=Desulfobacterium
3	OS=Desulfococcus
2	OS=Desulforudis
4	OS=Desulfotomaculum
8	OS=Desulfovibrio
2	OS=Dichelobacter
2	OS=Dinoroseobacter
4	OS=Edwardsiella
5	OS=Ehrlichia
1	OS=Elusimicrobium
1	OS=Enterococcus
2	OS=Erwinia
2	OS=Erythrobacter
10	OS=Escherichia
1	OS=Eubacterium
1	OS=Exiguobacterium
2	OS=Fervidobacterium
1	OS=Finegoldia
3	OS=Flavobacterium
1	OS=Francisella
1	OS=Frankia
2	OS=Fusobacterium
3	OS=Geobacillus
15	OS=Geobacter
1	OS=Gloeobacter
2	OS=Gluconacetobacter
2	OS=Gluconobacter
2	OS=Gramella
2	OS=Granulibacter
4	OS=Haemophilus
3	OS=Hahella
2	OS=Halorhodospira
2	OS=Hamiltonella
2	OS=Heliobacterium
3	OS=Herminiimonas
2	OS=Herpetosiphon
3	OS=Hydrogenobaculum
2	OS=Hyphomonas
1	OS=Ideonella
2	OS=Idiomarina
2	OS=Jannaschia
2	OS=Janthinobacterium
3	OS=Klebsiella
2	OS=Kocuria
2	OS=Koribacter
1	OS=Kosmotoga
10	OS=Lactobacillus
1	OS=Lactococcus
2	OS=Lawsonia
2	OS=Legionella
2	OS=Leptospira
3	OS=Leptothrix
1	OS=Leuconostoc
2	OS=Listeria
3	OS=Lysinibacillus
1	OS=Macrococcus
1	OS=Magnetococcus
1	OS=Magnetospirillum
2	OS=Maricaulis
2	OS=Marinobacter
1	OS=Marinomonas
1	OS=Methylacidiphilum
2	OS=Methylibium
2	OS=Methylobacillus
3	OS=Methylobacterium
1	OS=Methylocella
1	OS=Methylococcus
1	OS=Micrococcus
3	OS=Moorella
6	OS=Mycobacterium
7	OS=Mycoplasma
4	OS=Myxococcus
1	OS=Natranaerobius
1	OS=Nautilia
7	OS=Neisseria
2	OS=Neorickettsia
3	OS=Nitratiruptor
2	OS=Nitrobacter
1	OS=Nitrosococcus
2	OS=Nitrosomonas
2	OS=Nitrosospira
1	OS=Nocardia
1	OS=Nocardioides
2	OS=Nostoc
3	OS=Novosphingobium
2	OS=Oceanobacillus
1	OS=Oenococcus
2	OS=Oligotropha
1	OS=Onion
1	OS=Opitutus
1	OS=Orientia
1	OS=Parabacteroides
1	OS=Paraburkholderia
3	OS=Paracoccus
1	OS=Parvibaculum
3	OS=Pasteurella
4	OS=Pectobacterium
3	OS=Pediococcus
2	OS=Pelagibacter
2	OS=Pelobacter
2	OS=Pelodictyon
1	OS=Pelotomaculum
3	OS=Peptoclostridium
1	OS=Petrotoga
2	OS=Phenylobacterium
3	OS=Photobacterium
4	OS=Photorhabdus
1	OS=Phytoplasma
2	OS=Polaromonas
1	OS=Polynucleobacter
1	OS=Porphyromonas
9	OS=Prochlorococcus
2	OS=Protochlamydia
4	OS=Pseudoalteromonas
10	OS=Pseudomonas
2	OS=Pseudothermotoga
7	OS=Psychrobacter
3	OS=Psychromonas
2	OS=Ralstonia
1	OS=Renibacterium
7	OS=Rhizobium
2	OS=Rhodobacter
4	OS=Rhodococcus
4	OS=Rhodopseudomonas
2	OS=Rhodospirillum
6	OS=Rickettsia
6	OS=Roseiflexus
1	OS=Roseobacter
5	OS=Ruegeria
1	OS=Ruthia
3	OS=Saccharophagus
1	OS=Salinibacter
2	OS=Salinispora
12	OS=Shewanella
2	OS=Shigella
2	OS=Sinorhizobium
2	OS=Sodalis
2	OS=Solibacter
2	OS=Sorangium
4	OS=Sphingomonas
3	OS=Sphingopyxis
11	OS=Staphylococcus
11	OS=Streptococcus
5	OS=Streptomyces
1	OS=Sulfurihydrogenibium
4	OS=Sulfurovum
2	OS=Symbiobacterium
5	OS=Synechococcus
3	OS=Syntrophobacter
1	OS=Syntrophomonas
4	OS=Syntrophus
1	OS=Thauera
1	OS=Thermoanaerobacter
1	OS=Thermobifida
1	OS=Thermodesulfovibrio
1	OS=Thermosipho
6	OS=Thermotoga
2	OS=Thermus
1	OS=Thiobacillus
3	OS=Thiomicrospira
1	OS=Tolumonas
4	OS=Treponema
1	OS=Tropheryma
1	OS=Uncultured
1	OS=Ureaplasma
3	OS=Verminephrobacter
1	OS=Vesicomyosocius
11	OS=Vibrio
2	OS=Wigglesworthia
1	OS=Wolbachia
1	OS=Wolinella
1	OS=Xanthobacter
6	OS=Xanthomonas
2	OS=Xylella
3	OS=Yersinia
1	OS=Zymomonas
