# Supplementary material for: Metaproteomic data of maize rhizosphere for deciphering functional diversity
Source: Data Brief. 2019 Sep 27;27:104574. doi: 10.1016/j.dib.2019.104574 (PMC6806416; doi:10.1016/j.dib.2019.104574)
Supplement: Multimedia component 2 [file mmc2.xlsx]

## Sheet: Sheet1
No of Proteins Belonging to the species	Species
2	Acidiphilium cryptum
1	Acidithiobacillus ferrooxidans
2	Acidovorax citrulli
1	Acidovorax ebreus
2	Acinetobacter baumannii
3	Acinetobacter baylyi
1	Actinobacillus succinogenes
2	Aeromonas salmonicida
3	Agrobacterium fabrum
2	Akkermansia muciniphila
3	Alcanivorax borkumensis
1	Aliivibrio salmonicida
3	Alkalilimnicola ehrlichii
1	Alkaliphilus metalliredigens
1	Alkaliphilus oremlandii
1	Amoebophilus asiaticus
1	Anabaena variabilis
2	Anaeromyxobacter dehalogenans
1	Anaeromyxobacter sp
1	Anaplasma marginale
1	Anaplasma phagocytophilum
1	Anoxybacillus flavithermus
5	Aquifex aeolicus
1	Arcobacter butzleri
5	Aromatoleum aromaticum
1	Arthrobacter aurescens
1	Arthrobacter sp
2	Azoarcus sp
1	Azobacteroides pseudotrichonymphae
3	Azorhizobium caulinodans
2	Azotobacter vinelandii
3	Bacillus clausii
1	Bacillus cytotoxicus
3	Bacillus halodurans
1	Bacillus licheniformis
1	Bacillus pumilus
5	Bacillus subtilis
3	Bacillus thuringiensis
2	Bacillus weihenstephanensis
2	Bacteroides fragilis
1	Bacteroides thetaiotaomicron
2	Bacteroides vulgatus
2	Bartonella bacilliformis
3	Bartonella tribocorum
2	Baumannia cicadellinicola
2	Bdellovibrio bacteriovorus
2	Beijerinckia indica
1	Bifidobacterium adolescentis
1	Bifidobacterium longum
1	Blochmannia floridanus
2	Blochmannia pennsylvanicus
3	Bordetella avium
3	Bordetella pertussis
2	Bordetella petrii
3	Borrelia burgdorferi
1	Borrelia hermsii
2	Borrelia turicatae
1	Bradyrhizobium diazoefficiens
1	Bradyrhizobium sp
2	Brevibacillus brevis
1	Brucella abortus
1	Brucella melitensis
4	Buchnera aphidicola
1	Burkholderia cenocepacia
1	Burkholderia pseudomallei
2	Burkholderia xenovorans
1	Caldanaerobacter subterraneus
1	Caldicellulosiruptor bescii
1	Campylobacter fetus
3	Campylobacter jejuni
1	Campylobacter lari
1	Carboxydothermus hydrogenoformans
1	Carsonella ruddii
2	Caulobacter crescentus
2	Caulobacter sp
1	Cellvibrio japonicus
2	Chelativorans sp
2	Chlamydia abortus
1	Chlamydia felis
1	Chlamydia pneumoniae
1	Chlamydophila caviae
1	Chlorobaculum parvum
2	Chlorobium chlorochromatii
2	Chlorobium limicola
1	Chlorobium luteolum
3	Chlorobium phaeobacteroides
1	Chlorobium phaeovibrioides
2	Chlorobium tepidum
1	Chloroflexus aggregans
3	Chloroflexus aurantiacus
3	Chloroherpeton thalassium
2	Chromobacterium violaceum
1	Chromohalobacter salexigens
1	Citrobacter koseri
2	Clavibacter michiganensis
2	Clostridium acetobutylicum
2	Clostridium beijerinckii
4	Clostridium botulinum
1	Clostridium cellulolyticum
1	Clostridium kluyveri
1	Clostridium pasteurianum
3	Clostridium perfringens
1	Clostridium phytofermentans
1	Clostridium tetani
1	Colwellia psychrerythraea
1	Corynebacterium aurimucosum
1	Corynebacterium diphtheriae
1	Corynebacterium efficiens
1	Corynebacterium glutamicum
1	Corynebacterium jeikeium
1	Corynebacterium kroppenstedtii
2	Coxiella burnetii
1	Cronobacter sakazakii
3	Cupriavidus metallidurans
2	Cupriavidus necator
1	Cupriavidus pinatubonensis
2	Dechloromonas aromatica
3	Dehalococcoides mccartyi
2	Deinococcus geothermalis
2	Deinococcus radiodurans
1	Desulfatibacillum alkenivorans
1	Desulfobacterium autotrophicum
3	Desulfococcus oleovorans
2	Desulforudis audaxviator
4	Desulfotomaculum reducens
1	Desulfovibrio alaskensis
2	Desulfovibrio desulfuricans
1	Desulfovibrio magneticus
1	Desulfovibrio salexigens
3	Desulfovibrio vulgaris
2	Dichelobacter nodosus
2	Dinoroseobacter shibae
3	Edwardsiella ictaluri
1	Edwardsiella tarda
2	Ehrlichia canis
2	Ehrlichia chaffeensis
1	Ehrlichia ruminantium
1	Elusimicrobium minutum
1	Enterococcus faecium
2	Erwinia tasmaniensis
2	Erythrobacter litoralis
10	Escherichia coli
1	Eubacterium eligens
1	Exiguobacterium sibiricum
2	Fervidobacterium nodosum
1	Finegoldia magna
1	Flavobacterium johnsoniae
2	Flavobacterium psychrophilum
1	Francisella tularensis
1	Frankia sp
2	Fusobacterium nucleatum
1	Geobacillus stearothermophilus
2	Geobacillus thermodenitrificans
3	Geobacter bemidjiensis
3	Geobacter daltonii
1	Geobacter lovleyi
1	Geobacter metallireducens
1	Geobacter sp
2	Geobacter sulfurreducens
4	Geobacter uraniireducens
1	Gloeobacter violaceus
2	Gluconacetobacter diazotrophicus
2	Gluconobacter oxydans
2	Gramella forsetii
2	Granulibacter bethesdensis
1	Haemophilus ducreyi
2	Haemophilus influenzae
1	Haemophilus somnus
3	Hahella chejuensis
2	Halorhodospira halophila
2	Hamiltonella defensa
2	Heliobacterium modesticaldum
3	Herminiimonas arsenicoxydans
2	Herpetosiphon aurantiacus
3	Hydrogenobaculum sp
2	Hyphomonas neptunium
1	Ideonella dechloratans
2	Idiomarina loihiensis
2	Jannaschia sp
2	Janthinobacterium sp
1	Klebsiella oxytoca
2	Klebsiella pneumoniae
2	Kocuria rhizophila
2	Koribacter versatilis
1	Kosmotoga olearia
1	Lactobacillus acidophilus
1	Lactobacillus brevis
1	Lactobacillus casei
1	Lactobacillus gasseri
1	Lactobacillus helveticus
2	Lactobacillus plantarum
2	Lactobacillus reuteri
1	Lactobacillus salivarius
1	Lactococcus lactis
2	Lawsonia intracellularis
2	Legionella pneumophila
1	Leptospira biflexa
1	Leptospira borgpetersenii
3	Leptothrix cholodnii
1	Leuconostoc citreum
2	Listeria monocytogenes
3	Lysinibacillus sphaericus
1	Macrococcus caseolyticus
1	Magnetococcus marinus
1	Magnetospirillum magneticum
2	Maricaulis maris
2	Marinobacter hydrocarbonoclasticus
1	Marinomonas sp
1	Methylacidiphilum infernorum
2	Methylibium petroleiphilum
2	Methylobacillus flagellatus
1	Methylobacterium extorquens
1	Methylobacterium nodulans
1	Methylobacterium sp
1	Methylocella silvestris
1	Methylococcus capsulatus
1	Micrococcus luteus
3	Moorella thermoacetica
1	Mycobacterium abscessus
2	Mycobacterium bovis
2	Mycobacterium paratuberculosis
1	Mycobacterium tuberculosis
1	Mycoplasma gallisepticum
1	Mycoplasma genitalium
1	Mycoplasma hyopneumoniae
1	Mycoplasma mycoides
1	Mycoplasma pneumoniae
1	Mycoplasma pulmonis
1	Mycoplasma synoviae
4	Myxococcus xanthus
1	Natranaerobius thermophilus
1	Nautilia profundicola
3	Neisseria gonorrhoeae
4	Neisseria meningitidis
2	Neorickettsia sennetsu
3	Nitratiruptor sp
1	Nitrobacter hamburgensis
1	Nitrobacter winogradskyi
1	Nitrosococcus oceani
1	Nitrosomonas europaea
1	Nitrosomonas eutropha
2	Nitrosospira multiformis
1	Nocardia farcinica
1	Nocardioides sp
1	Nostoc punctiforme
1	Nostoc sp
3	Novosphingobium aromaticivorans
2	ceanobacillus iheyensis
1	enococcus oeni
2	ligotropha carboxidovorans
1	nion yellows
1	pitutus terrae
1	rientia tsutsugamushi
1	Parabacteroides distasonis
1	Paraburkholderia phytofirmans
3	Paracoccus denitrificans
1	Parvibaculum lavamentivorans
3	Pasteurella multocida
3	Pectobacterium atrosepticum
1	Pectobacterium carotovorum
1	Pediococcus acidilactici
2	Pediococcus pentosaceus
2	Pelagibacter ubique
1	Pelobacter carbinolicus
1	Pelobacter propionicus
2	Pelodictyon phaeoclathratiforme
1	Pelotomaculum thermopropionicum
3	Peptoclostridium difficile
1	Petrotoga mobilis
2	Phenylobacterium zucineum
3	Photobacterium profundum
4	Photorhabdus luminescens
1	Phytoplasma australiense
1	Polaromonas naphthalenivorans
1	Polaromonas sp
1	Polynucleobacter necessarius
1	Porphyromonas gingivalis
9	Prochlorococcus marinus
2	Protochlamydia amoebophila
3	Pseudoalteromonas atlantica
1	Pseudoalteromonas haloplanktis
2	Pseudomonas aeruginosa
1	Pseudomonas fluorescens
1	Pseudomonas knackmussii
4	Pseudomonas putida
1	Pseudomonas stutzeri
1	Pseudomonas syringae
2	Pseudothermotoga lettingae
4	Psychrobacter arcticus
2	Psychrobacter cryohalolentis
1	Psychrobacter sp
3	Psychromonas ingrahamii
1	Ralstonia pickettii
1	Ralstonia solanacearum
1	Renibacterium salmoninarum
3	Rhizobium leguminosarum
4	Rhizobium loti
2	Rhodobacter sphaeroides
1	Rhodococcus erythropolis
3	Rhodococcus opacus
4	Rhodopseudomonas palustris
1	Rhodospirillum centenum
1	Rhodospirillum rubrum
1	Rickettsia akari
2	Rickettsia conorii
1	Rickettsia felis
1	Rickettsia prowazekii
1	Rickettsia typhi
3	Roseiflexus castenholzii
3	Roseiflexus sp
1	Roseobacter denitrificans
3	Ruegeria pomeroyi
2	Ruegeria sp
1	Ruthia magnifica
3	accharophagus degradans
1	alinibacter ruber
2	alinispora arenicola
3	hewanella amazonensis
1	hewanella baltica
1	hewanella frigidimarina
2	hewanella halifaxensis
1	hewanella sediminis
1	hewanella sp
1	hewanella violacea
2	hewanella woodyi
1	higella flexneri
1	higella sonnei
2	inorhizobium fredii
2	odalis glossinidius
2	olibacter usitatus
2	orangium cellulosum
4	phingomonas wittichii
3	phingopyxis alaskensis
4	taphylococcus aureus
1	taphylococcus carnosus
3	taphylococcus epidermidis
2	taphylococcus haemolyticus
1	taphylococcus simulans
1	treptococcus agalactiae
1	treptococcus gordonii
1	treptococcus mutans
4	treptococcus pneumoniae
1	treptococcus pyogenes
1	treptococcus sanguinis
1	treptococcus thermophilus
1	treptococcus uberis
2	treptomyces avermitilis
1	treptomyces coelicolor
2	treptomyces griseus
1	ulfurihydrogenibium azorense
4	ulfurovum sp
2	ymbiobacterium thermophilum
1	ynechococcus elongatus
4	ynechococcus sp
3	yntrophobacter fumaroxidans
1	yntrophomonas wolfei
4	yntrophus aciditrophicus
1	Thauera sp
1	Thermoanaerobacter sp
1	Thermobifida fusca
1	Thermodesulfovibrio yellowstonii
1	Thermosipho melanesiensis
1	Thermotoga maritima
1	Thermotoga neapolitana
3	Thermotoga petrophila
1	Thermotoga sp
1	Thermus aquaticus
1	Thermus thermophilus
1	Thiobacillus denitrificans
3	Thiomicrospira crunogena
1	Tolumonas auensis
2	Treponema denticola
2	Treponema pallidum
1	Tropheryma whipplei
1	Uncultured termite
1	Ureaplasma parvum
3	Verminephrobacter eiseniae
1	Vesicomyosocius okutanii
2	Vibrio campbellii
4	Vibrio cholerae
1	Vibrio fischeri
4	Vibrio vulnificus
2	Wigglesworthia glossinidia
1	Wolbachia sp
1	Wolinella succinogenes
1	Xanthobacter autotrophicus
1	Xanthomonas axonopodis
3	Xanthomonas campestris
2	Xanthomonas oryzae
2	Xylella fastidiosa
2	Yersinia enterocolitica
1	Yersinia pestis
1	Zymomonas mobilis
